# Supplementary material for: Wild mice with different social network sizes vary in brain gene expression
Source: BMC Genomics. 2020 Jul 22;21:506. doi: 10.1186/s12864-020-06911-5 (PMC7374831; doi:10.1186/s12864-020-06911-5)
Supplement: Supplementary file 1 — Additional file 1 Table S1. RNA-Seq mapping statistics. Table S2. Differentially expressed genes between animals with large and small social network size in females and males in the different brain regions. Table S3. Statistically significant GO (Gene Ontology) terms . Abbeviations for ontology categories: BP - Biological Processes; CC - Cellular Component; MF - Molecular Function. Table S4. Two-way ANOVA table for test of differences in number of DAPI-positive nuclei in the prefrontal cortex of mice. Figure S1. Social network size as a function of (A) total length of stay in nest boxes and (B) number of times entering/exiting nest boxes. Figure S2. Body mass of sampled animals. [file 12864_2020_6911_MOESM1_ESM.xlsx]

## Sheet: Table S1
Table S1. RNA-Seq mapping statistics
Tissue	Sample ID	Sex	Social Network Size	Total Read Pairs	Filtered Read Pairs Mapped	Percent Read Pairs Mapped
Cortex	CX10	male	small	125548462	117116062	0.932835
Cortex	CX11	male	large	127619288	120466164	0.94395
Cortex	CX12	male	small	118237298	110584602	0.935277
Cortex	CX13	male	small	180235530	171880520	0.953644
Cortex	CX15	male	small	145074390	138089238	0.951851
Cortex	CX16	male	small	121284110	115013478	0.948298
Cortex	CX17	female	large	128471212	121416914	0.94509
Cortex	CX18	male	small	121956438	114986498	0.942849
Cortex	CX19	female	large	126138128	119314654	0.945905
Cortex	CX1	female	large	201593728	192252008	0.953661
Cortex	CX20	male	large	115980428	109291068	0.942323
Cortex	CX21	female	small	128033714	120944248	0.944628
Cortex	CX22	male	large	130737536	122898262	0.940038
Cortex	CX23	female	small	102159650	96771542	0.947258
Cortex	CX24	male	large	119405166	113471398	0.950306
Cortex	CX25	female	small	129009748	122264072	0.947712
Cortex	CX26	female	large	134393332	128199906	0.953916
Cortex	CX27	female	small	160091832	152230748	0.950896
Cortex	CX28	male	large	149334180	141502652	0.947557
Cortex	CX29	male	large	147228848	139027166	0.944293
Cortex	CX2	female	large	149660572	142430200	0.951688
Cortex	CX30	male	large	130713932	123979722	0.948481
Cortex	CX3	female	large	164645634	154086958	0.93587
Cortex	CX4	female	small	122262530	115403776	0.943901
Cortex	CX5	female	small	96650004	89803682	0.929164
Cortex	CX6	male	small	137580862	127289382	0.925197
Cortex	CX7	male	small	119776272	111954412	0.934696
Cortex	CX8	female	small	114065276	106013852	0.929414
Cortex	CX9	female	large	144400936	135167890	0.93606
Hippocampus	Hi10	male	small	135901004	129327034	0.951627
Hippocampus	Hi11	male	large	122378982	115548530	0.944186
Hippocampus	Hi12	male	small	224990230	209708496	0.932078
Hippocampus	Hi13	male	small	108040656	101782450	0.942075
Hippocampus	Hi15	male	small	100639024	95391076	0.947854
Hippocampus	Hi16	male	small	132895148	125469300	0.944123
Hippocampus	Hi17	female	large	123930312	117277758	0.94632
Hippocampus	Hi18	male	small	128889396	122633160	0.95146
Hippocampus	Hi19	female	large	92887398	87471892	0.941698
Hippocampus	Hi1	female	large	129422836	123185296	0.951805
Hippocampus	Hi20	male	large	94342964	88836306	0.941631
Hippocampus	Hi21	female	small	109016320	103162806	0.946306
Hippocampus	Hi22	male	large	144592482	137988188	0.954325
Hippocampus	Hi23	female	small	118375288	113236568	0.95659
Hippocampus	Hi24	male	large	102569730	96897728	0.944701
Hippocampus	Hi25	female	small	97518448	92153370	0.944984
Hippocampus	Hi26	female	large	108794444	102277718	0.940101
Hippocampus	Hi27	female	small	100703102	94884562	0.942221
Hippocampus	Hi28	male	large	98766568	94009982	0.95184
Hippocampus	Hi29	male	large	111924786	106209400	0.948935
Hippocampus	Hi2	female	large	118217118	112472786	0.951409
Hippocampus	Hi30	male	large	105678482	100125204	0.947451
Hippocampus	Hi3	female	large	113069950	107212320	0.948195
Hippocampus	Hi4	female	small	104748972	99287588	0.947862
Hippocampus	Hi5	female	small	135861350	129188704	0.950886
Hippocampus	Hi6	male	small	125390104	119176724	0.950448
Hippocampus	Hi7	male	small	93445926	88646808	0.948643
Hippocampus	Hi8	female	small	115785548	110128224	0.95114
Hippocampus	Hi9	female	large	101788674	96070790	0.943826
Hypothalamus	HY10	male	small	97071740	90928704	0.936717
Hypothalamus	HY11	male	large	120757402	114369110	0.947098
Hypothalamus	HY12	male	small	127994120	121150874	0.946535
Hypothalamus	HY13	male	small	98813104	93594176	0.947184
Hypothalamus	HY15	male	small	98824324	93885986	0.950029
Hypothalamus	HY16	male	small	123577244	116842552	0.945502
Hypothalamus	HY17	female	large	140900370	132089620	0.937468
Hypothalamus	HY19	female	large	128556338	121611882	0.945981
Hypothalamus	HY1	female	large	127879938	120872284	0.945201
Hypothalamus	HY20	male	large	119989880	113928998	0.949488
Hypothalamus	HY21	female	small	131409156	124189066	0.945056
Hypothalamus	HY22	male	large	93121674	87507004	0.939706
Hypothalamus	HY23	female	small	104993024	98387038	0.937082
Hypothalamus	HY24	male	large	119086872	111696758	0.937944
Hypothalamus	HY25	female	small	108149208	101027038	0.934145
Hypothalamus	HY26	female	large	103677730	97758352	0.942906
Hypothalamus	HY27	female	small	101229330	95812270	0.946487
Hypothalamus	HY28	male	large	107817804	100665554	0.933664
Hypothalamus	HY29	male	large	113879122	107704322	0.945778
Hypothalamus	HY2	female	large	93780524	88241700	0.940938
Hypothalamus	HY30	male	large	145409978	138255450	0.950798
Hypothalamus	HY3	female	large	108108048	101601486	0.939814
Hypothalamus	HY4	female	small	146239928	139526652	0.954094
Hypothalamus	HY5	female	small	143037192	135960594	0.950526
Hypothalamus	HY6	male	small	127986096	121160446	0.946669
Hypothalamus	HY7	male	small	111824218	105431392	0.942831
Hypothalamus	HY8	female	small	136117410	127731426	0.938392
Hypothalamus	HY9	female	large	114561534	108011294	0.942823
Note: ID # 14 does not exist in this table. This ID # was given to a freshly deceased animal found in the field site, used for RNA extraction optimization.

## Sheet: Table S2
Table S2. Differentially expressed genes between animals with large and small social network size in females and males in the different brain regions
			Mean readcount by social network size type
Tissue	Sex	Gene_ID (Ensembl)	small	large	log2 Fold Change	p-value	p-adj	Gene Symbol	Gene Description
Cortex	Female	ENSMUSG00000000440	194.032	271.04	-0.39158	1.512e-05	0.011781	Pparg	peroxisome_proliferator_activated_receptor_gamma
Cortex	Female	ENSMUSG00000001482	2819.88	2346.1	0.25396	8.9776e-08	0.00023984	Def8	differentially_expressed_in_FDCP_8
Cortex	Female	ENSMUSG00000001520	678.154	913.857	-0.37449	1.0773e-06	0.0012592	Nrip2	nuclear_receptor_interacting_protein_2
Cortex	Female	ENSMUSG00000015027	454.408	328.566	0.37527	4.9005e-05	0.022527	Galns	galactosamine_(N-acetyl)-6-sulfate_sulfatase
Cortex	Female	ENSMUSG00000016487	1587.46	2176.19	-0.41914	3.7023e-11	3.4619e-07	Ppfibp1	PTPRF_interacting_protein_binding_protein_1_(liprin_beta_1)
Cortex	Female	ENSMUSG00000020955	1442.86	1787.73	-0.27549	0.00011523	0.039906	Ap4s1	adaptor-related_protein_complex_AP-4_sigma_1
Cortex	Female	ENSMUSG00000022808	1357.75	1756.86	-0.32251	4.2393e-05	0.020863	Snx4	sorting_nexin_4
Cortex	Female	ENSMUSG00000024521	115.596	165.409	-0.40604	1.8061e-05	0.01299	Pmaip1	phorbol-12-myristate-13-acetate-induced_protein_1
Cortex	Female	ENSMUSG00000024670	80.0961	147.509	-0.45747	8.2385e-05	0.032331	Cd6	CD6_antigen
Cortex	Female	ENSMUSG00000025213	257.94	401.515	-0.4699	3.6014e-06	0.0035447	Kazald1	Kazal-type_serine_peptidase_inhibitor_domain_1
Cortex	Female	ENSMUSG00000025407	130.547	185.91	-0.40206	2.0232e-05	0.013828	Gli1	GLI-Kruppel_family_member_GLI1
Cortex	Female	ENSMUSG00000025572	271.77	455.797	-0.62353	4.9267e-13	9.2135e-09	Tmc6	transmembrane_channel-like_gene_family_6
Cortex	Female	ENSMUSG00000026632	468.4	678.41	-0.40128	6.3782e-05	0.027739	Tatdn3	TatD_DNase_domain_containing_3
Cortex	Female	ENSMUSG00000027907	86.8514	122.204	-0.39708	2.6664e-05	0.015583	S100a11	S100_calcium_binding_protein_A11_(calgizzarin)
Cortex	Female	ENSMUSG00000028555	124.68	181.535	-0.43504	2.0003e-06	0.0022005	Ttc39a	tetratricopeptide_repeat_domain_39A
Cortex	Female	ENSMUSG00000031382	195.355	258.115	-0.34171	1.7379e-05	0.01299	Asb11	ankyrin_repeat_and_SOCS_box-containing_11
Cortex	Female	ENSMUSG00000031561	2948.35	2103.1	0.37698	0.00010486	0.036999	Tenm3	teneurin_transmembrane_protein_3
Cortex	Female	ENSMUSG00000031841	3822.55	2662.24	0.45116	1.4513e-08	4.5234e-05	Cdh13	cadherin_13
Cortex	Female	ENSMUSG00000033446	83.5861	136.643	-0.45805	3.7641e-05	0.019025	Lpar6	lysophosphatidic_acid_receptor_6
Cortex	Female	ENSMUSG00000033909	2443.21	3024.59	-0.282	1.1419e-05	0.0092847	Usp36	ubiquitin_specific_peptidase_36
Cortex	Female	ENSMUSG00000037600	17.1157	5.16153	0.38622	9.1231e-05	0.034023	Kdf1	keratinocyte_differentiation_factor_1
Cortex	Female	ENSMUSG00000039670	188.385	283.294	-0.42285	4.9387e-05	0.022527	Oxld1	oxidoreductase_like_domain_containing_1
Cortex	Female	ENSMUSG00000039850	1848.93	2504.6	-0.3879	1.2977e-07	0.0002873	Endov	endonuclease_V
Cortex	Female	ENSMUSG00000040187	293.214	410.035	-0.4095	6.102e-07	0.00087779	Arntl2	aryl_hydrocarbon_receptor_nuclear_translocator-like_2
Cortex	Female	ENSMUSG00000040706	129.459	187.141	-0.44773	1.3827e-07	0.0002873	Agmat	agmatine_ureohydrolase_(agmatinase)
Cortex	Female	ENSMUSG00000040809	15.9753	48.8917	-0.38377	0.00014154	0.046439	Chil3	chitinase-like_3
Cortex	Female	ENSMUSG00000040972	3449.79	2837.37	0.25773	7.4273e-05	0.031568	Igsf21	immunoglobulin_superfamily_member_21
Cortex	Female	ENSMUSG00000041577	488.817	281.932	0.59753	2.0506e-09	1.2783e-05	Prelp	proline_arginine-rich_end_leucine-rich_repeat
Cortex	Female	ENSMUSG00000042708	154.312	265.13	-0.43705	0.00015152	0.048025	Shcbp1l	Shc_SH2-domain_binding_protein_1-like
Cortex	Female	ENSMUSG00000044349	101773	136328	-0.35671	2.1443e-05	0.013828	Snhg11	small_nucleolar_RNA_host_gene_11
Cortex	Female	ENSMUSG00000045345	54.3117	91.3434	-0.47413	2.0926e-05	0.013828	9530056K15Rik	RIKEN_cDNA_9530056K15_gene
Cortex	Female	ENSMUSG00000047583	289.473	459.617	-0.53668	4.1253e-09	1.9287e-05	Tyw3	tRNA-yW_synthesizing_protein_3_homolog_(S._cerevisiae)
Cortex	Female	ENSMUSG00000048776	79.952	124.919	-0.48651	1.0264e-06	0.0012592	Pthlh	parathyroid_hormone-like_peptide
Cortex	Female	ENSMUSG00000050106	31.1656	61.0249	-0.47515	4.3644e-05	0.020928	Tmc8	transmembrane_channel-like_gene_family_8
Cortex	Female	ENSMUSG00000050410	253.985	336.899	-0.3378	7.6418e-05	0.031758	Tcf19	transcription_factor_19
Cortex	Female	ENSMUSG00000050640	1677.49	1443.56	0.20603	2.9297e-05	0.016603	Tmem150c	transmembrane_protein_150C
Cortex	Female	ENSMUSG00000058099	222.079	166.167	0.3438	0.00012719	0.043231	Nfam1	Nfat_activating_molecule_with_ITAM_motif_1
Cortex	Female	ENSMUSG00000060591	354.129	496.037	-0.41323	4.5992e-07	0.00071675	Ifitm2	interferon_induced_transmembrane_protein_2
Cortex	Female	ENSMUSG00000062542	417.321	310.765	0.35566	2.4319e-05	0.015159	Syt9	synaptotagmin_IX
Cortex	Female	ENSMUSG00000062760	2267.22	1652.48	0.39924	1.7778e-07	0.00033247	1810041L15Rik	RIKEN_cDNA_1810041L15_gene
Cortex	Female	ENSMUSG00000062866	1258.11	946.94	0.3396	9.0456e-05	0.034023	Phactr2	phosphatase_and_actin_regulator_2
Cortex	Female	ENSMUSG00000062908	1566.92	2009.11	-0.32003	8.4542e-06	0.0073162	Acadm	acyl-Coenzyme_A_dehydrogenase_medium_chain
Cortex	Female	ENSMUSG00000063171	223.284	124.096	0.59909	1.4207e-08	4.5234e-05	Rps4l	ribosomal_protein_S4-like
Cortex	Female	ENSMUSG00000069631	1738.79	2107.96	-0.25606	3.6304e-05	0.018859	Strada	STE20-related_kinase_adaptor_alpha
Cortex	Female	ENSMUSG00000070564	333.951	533.321	-0.48703	2.7802e-06	0.0028885	Ntn5	netrin_5
Cortex	Female	ENSMUSG00000075012	4517.67	4095.48	0.13771	7.8849e-05	0.032056	Fjx1	four_jointed_box_1_(Drosophila)
Cortex	Female	ENSMUSG00000079434	200.972	291.544	-0.44122	4.3697e-07	0.00071675	Neu2	neuraminidase_2
Cortex	Female	ENSMUSG00000082127	127.447	275.223	-0.48098	3.0428e-05	0.016736	Gm13577	predicted_gene_13577
Cortex	Female	ENSMUSG00000085024	13.1791	30.9912	-0.46147	5.0614e-05	0.022536	C230035I16Rik	RIKEN_cDNA_C230035I16_gene
Cortex	Female	ENSMUSG00000087057	20.216	40.7753	-0.45316	9.2784e-05	0.034023	Gm11730	predicted_gene_11730
Cortex	Female	ENSMUSG00000087263	29.9417	61.6485	-0.43549	0.00014824	0.047796	Gm15726	predicted_gene_15726
Cortex	Female	ENSMUSG00000087341	42.785	69.2242	-0.43323	0.00010049	0.036139	0610040F04Rik	RIKEN_cDNA_0610040F04_gene
Cortex	Female	ENSMUSG00000090667	273.184	435.313	-0.48031	4.5643e-06	0.0042678	Gm765	predicted_gene_765
Cortex	Female	ENSMUSG00000094910	5470.63	4543.94	0.24511	0.00012946	0.043231	D430019H16Rik	RIKEN_cDNA_D430019H16_gene
Cortex	Female	ENSMUSG00000096936	117.115	189.339	-0.46151	2.578e-05	0.015552	Gm3510	predicted_gene_3510
Cortex	Female	ENSMUSG00000096943	111.599	160.181	-0.39874	3.5577e-05	0.018859	Gm26721	predicted_gene_26721
Cortex	Female	ENSMUSG00000097113	59.9481	93.4865	-0.42585	8.2985e-05	0.032331	Gm19705	predicted_gene_19705
Cortex	Female	ENSMUSG00000097184	21.559	60.3341	-0.55164	1.0362e-06	0.0012592	4632428C04Rik	RIKEN_cDNA_4632428C04_gene
Cortex	Female	ENSMUSG00000097783	11.7929	26.2544	-0.51474	8.6069e-06	0.0073162	Gm26747	predicted_gene_26747
Cortex	Male	ENSMUSG00000083240	27.5364	4.29689	0.23034	5.4708e-07	0.015213	Gm13453	predicted_gene_13453
Cortex	Male	ENSMUSG00000086503	94.917	33.8927	0.28352	1.9323e-06	0.026866	Xist	inactive_X_specific_transcripts
Hippocampus	Female	ENSMUSG00000000125	335.862	243.305	0.34772	0.0001902	0.044696	Wnt3	wingless-type_MMTV_integration_site_family_member_3
Hippocampus	Female	ENSMUSG00000001131	51.7533	77.913	-0.3854	0.00017041	0.042297	Timp1	tissue_inhibitor_of_metalloproteinase_1
Hippocampus	Female	ENSMUSG00000001482	2588.31	2221.77	0.21275	4.0036e-08	0.00034031	Def8	differentially_expressed_in_FDCP_8
Hippocampus	Female	ENSMUSG00000002105	1116.97	937.422	0.23995	7.6814e-07	0.0021764	Slc39a13	solute_carrier_family_39_(metal_ion_transporter)_member_13
Hippocampus	Female	ENSMUSG00000002250	1137.34	968.845	0.21774	1.2597e-05	0.011209	Ppard	peroxisome_proliferator_activator_receptor_delta
Hippocampus	Female	ENSMUSG00000002504	2109.19	1625.54	0.31254	9.721e-05	0.032445	Slc9a3r2	solute_carrier_family_9_(sodium/hydrogen_exchanger)_member_3_regulator_2
Hippocampus	Female	ENSMUSG00000002550	1769.3	1563.03	0.17115	0.00010896	0.034949	Uck1	uridine-cytidine_kinase_1
Hippocampus	Female	ENSMUSG00000004934	1386.97	1200.4	0.19679	7.5516e-05	0.02685	Pias4	protein_inhibitor_of_activated_STAT_4
Hippocampus	Female	ENSMUSG00000006299	4721.73	4289.18	0.1359	2.701e-05	0.016454	Aamp	angio-associated_migratory_protein
Hippocampus	Female	ENSMUSG00000006457	95.9443	61.3132	0.42483	3.0055e-05	0.017031	Actn3	actinin_alpha_3
Hippocampus	Female	ENSMUSG00000010080	556.236	371.424	0.38356	0.0001597	0.041134	Epn3	epsin_3
Hippocampus	Female	ENSMUSG00000013921	20657.8	18298.4	0.16805	5.8659e-05	0.026642	Clip3	CAP-GLY_domain_containing_linker_protein_3
Hippocampus	Female	ENSMUSG00000017390	30553.1	24955.9	0.26154	6.292e-05	0.026642	Aldoc	aldolase_C_fructose-bisphosphate
Hippocampus	Female	ENSMUSG00000018861	783.566	637.365	0.26059	0.00020603	0.044904	Fdxr	ferredoxin_reductase
Hippocampus	Female	ENSMUSG00000019539	313.95	245.817	0.29965	7.0483e-05	0.02685	Rcn3	reticulocalbin_3_EF-hand_calcium_binding_domain
Hippocampus	Female	ENSMUSG00000020334	482.379	363.618	0.33632	3.7225e-05	0.018769	Slc22a4	solute_carrier_family_22_(organic_cation_transporter)_member_4
Hippocampus	Female	ENSMUSG00000020546	821.568	1002.44	-0.26662	2.1957e-06	0.0033933	Stxbp4	syntaxin_binding_protein_4
Hippocampus	Female	ENSMUSG00000020687	2535.01	2932.82	-0.19758	0.00012263	0.037227	Cdc27	cell_division_cycle_27
Hippocampus	Female	ENSMUSG00000020758	1009.29	738.396	0.38339	4.5571e-07	0.0015494	Itgb4	integrin_beta_4
Hippocampus	Female	ENSMUSG00000021098	201.829	358.246	-0.46554	1.1736e-05	0.011209	4930447C04Rik	RIKEN_cDNA_4930447C04_gene
Hippocampus	Female	ENSMUSG00000021255	256.81	166.546	0.4322	1.1868e-05	0.011209	Esrrb	estrogen_related_receptor_beta
Hippocampus	Female	ENSMUSG00000021750	11718	9680.57	0.24559	0.00022606	0.046865	Fam107a	family_with_sequence_similarity_107_member_A
Hippocampus	Female	ENSMUSG00000025477	3306.26	2111.56	0.40894	7.4519e-05	0.02685	Inpp5a	inositol_polyphosphate-5-phosphatase_A
Hippocampus	Female	ENSMUSG00000025511	755.731	591.752	0.29785	0.00012754	0.037432	Tspan4	tetraspanin_4
Hippocampus	Female	ENSMUSG00000025572	348.762	482.607	-0.36484	3.7538e-05	0.018769	Tmc6	transmembrane_channel-like_gene_family_6
Hippocampus	Female	ENSMUSG00000027087	2800.26	3372.97	-0.25147	2.0331e-06	0.0033933	Itgav	integrin_alpha_V
Hippocampus	Female	ENSMUSG00000027257	1620.59	1321.24	0.26039	0.00015521	0.041134	Pacsin3	protein_kinase_C_and_casein_kinase_substrate_in_neurons_3
Hippocampus	Female	ENSMUSG00000027931	204.739	121.148	0.39359	0.00023404	0.047683	Npr1	natriuretic_peptide_receptor_1
Hippocampus	Female	ENSMUSG00000028042	1078.44	860.983	0.2786	0.00019456	0.044696	Zbtb7b	zinc_finger_and_BTB_domain_containing_7B
Hippocampus	Female	ENSMUSG00000028226	1037.5	1334.36	-0.31327	2.357e-05	0.016454	Mmp16	matrix_metallopeptidase_16
Hippocampus	Female	ENSMUSG00000028414	2418.11	2860.53	-0.22225	0.00018833	0.044696	Fktn	fukutin
Hippocampus	Female	ENSMUSG00000029307	85.3036	41.4055	0.44321	2.8627e-05	0.016781	Dmp1	dentin_matrix_protein_1
Hippocampus	Female	ENSMUSG00000029403	2105.32	2420.34	-0.18976	0.00021042	0.04499	Cdkl2	cyclin-dependent_kinase-like_2_(CDC2-related_kinase)
Hippocampus	Female	ENSMUSG00000029510	100.148	47.4115	0.48601	5.1476e-06	0.0058339	Gpc2	glypican_2_(cerebroglycan)
Hippocampus	Female	ENSMUSG00000029718	479.661	333.658	0.40848	3.985e-06	0.0052747	Pcolce	procollagen_C-endopeptidase_enhancer_protein
Hippocampus	Female	ENSMUSG00000030110	1027.56	600.937	0.47911	4.0336e-06	0.0052747	Ret	ret_proto-oncogene
Hippocampus	Female	ENSMUSG00000030306	3036.25	3431.12	-0.16821	0.00015425	0.041134	Tmtc1	transmembrane_and_tetratricopeptide_repeat_containing_1
Hippocampus	Female	ENSMUSG00000031070	118.126	55.6841	0.41323	7.2879e-05	0.02685	Mrgprf	MAS-related_GPR_member_F
Hippocampus	Female	ENSMUSG00000031174	872.876	1035.79	-0.22896	7.5494e-05	0.02685	Rpgr	retinitis_pigmentosa_GTPase_regulator
Hippocampus	Female	ENSMUSG00000031431	3220	2557.68	0.28878	6.1118e-05	0.026642	Tsc22d3	TSC22_domain_family_member_3
Hippocampus	Female	ENSMUSG00000033082	51.6514	84.5138	-0.4361	2.7101e-05	0.016454	Clec1a	C-type_lectin_domain_family_1_member_a
Hippocampus	Female	ENSMUSG00000033615	28592.2	25458.2	0.16136	6.3091e-05	0.026642	Cplx1	complexin_1
Hippocampus	Female	ENSMUSG00000034189	2192.19	1908.65	0.19236	6.0733e-06	0.0064528	Hsdl1	hydroxysteroid_dehydrogenase_like_1
Hippocampus	Female	ENSMUSG00000034659	2016.65	1687.4	0.23311	0.00019455	0.044696	Tmem109	transmembrane_protein_109
Hippocampus	Female	ENSMUSG00000034674	754.408	1099.25	-0.38733	6.4254e-05	0.026642	Tdg	thymine_DNA_glycosylase
Hippocampus	Female	ENSMUSG00000034687	1414.64	1833.53	-0.30995	0.00012771	0.037432	Fras1	Fraser_syndrome_1_homolog_(human)
Hippocampus	Female	ENSMUSG00000035198	2042.1	1772.92	0.19261	0.00017484	0.042462	Tubg1	tubulin_gamma_1
Hippocampus	Female	ENSMUSG00000035299	78.1106	250.455	-0.3655	4.8499e-05	0.022902	Mid1	midline_1
Hippocampus	Female	ENSMUSG00000035686	944.068	750.261	0.28416	0.00015743	0.041134	Thrsp	thyroid_hormone_responsive
Hippocampus	Female	ENSMUSG00000036196	196.037	281.169	-0.427	2.9114e-07	0.0012373	Slc26a8	solute_carrier_family_26_member_8
Hippocampus	Female	ENSMUSG00000037593	327.038	452.035	-0.37305	1.3846e-05	0.011209	BC030499	cDNA_sequence_BC030499
Hippocampus	Female	ENSMUSG00000038630	1934.15	2730.07	-0.37887	3.307e-05	0.018135	Zkscan16	zinc_finger_with_KRAB_and_SCAN_domains_16
Hippocampus	Female	ENSMUSG00000038781	177.342	87.8737	0.409	0.00010134	0.033129	Stap2	signal_transducing_adaptor_family_member_2
Hippocampus	Female	ENSMUSG00000038822	2344.09	2759.73	-0.21799	9.551e-05	0.032445	Hace1	HECT_domain_and_ankyrin_repeat_containing_E3_ubiquitin_protein_ligase_1
Hippocampus	Female	ENSMUSG00000039850	1559.15	2179.69	-0.39658	1.3587e-06	0.0032997	Endov	endonuclease_V
Hippocampus	Female	ENSMUSG00000039910	2085.91	1704	0.25893	0.00013569	0.039098	Cited2	Cbp/p300-interacting_transactivator_with_Glu/Asp-rich_carboxy-terminal_domain_2
Hippocampus	Female	ENSMUSG00000040118	8926.62	10638.5	-0.23044	0.00017168	0.042297	Cacna2d1	calcium_channel_voltage-dependent_alpha2/delta_subunit_1
Hippocampus	Female	ENSMUSG00000040174	325.456	471.71	-0.36591	0.00023561	0.047683	Alkbh3	alkB_alkylation_repair_homolog_3_(E._coli)
Hippocampus	Female	ENSMUSG00000041346	426.906	349.451	0.25843	9.7335e-05	0.032445	Wrap53	WD_repeat_containing_antisense_to_Trp53
Hippocampus	Female	ENSMUSG00000041577	754.831	573.888	0.32884	3.6126e-05	0.018769	Prelp	proline_arginine-rich_end_leucine-rich_repeat
Hippocampus	Female	ENSMUSG00000043036	46.0162	10.0085	0.29522	0.00011736	0.036275	Ccdc63	coiled-coil_domain_containing_63
Hippocampus	Female	ENSMUSG00000045246	1166.01	446.186	0.46657	4.5067e-06	0.0054724	Kcng4	potassium_voltage-gated_channel_subfamily_G_member_4
Hippocampus	Female	ENSMUSG00000047986	45.9428	89.54	-0.40821	0.00011534	0.036275	Palm3	paralemmin_3
Hippocampus	Female	ENSMUSG00000048385	8041.79	6679.6	0.24344	7.5812e-05	0.02685	Scrt1	scratch_homolog_1_zinc_finger_protein_(Drosophila)
Hippocampus	Female	ENSMUSG00000049252	2769.91	3583.71	-0.3357	1.3146e-07	0.00074496	Lrp1b	low_density_lipoprotein-related_protein_1B_(deleted_in_tumors)
Hippocampus	Female	ENSMUSG00000050700	53.4588	15.4896	0.3096	0.00020029	0.044802	Emilin3	elastin_microfibril_interfacer_3
Hippocampus	Female	ENSMUSG00000050910	1694.87	1269.21	0.35663	2.1928e-06	0.0033933	Cdr2l	cerebellar_degeneration-related_protein_2-like
Hippocampus	Female	ENSMUSG00000055026	855.408	1045.84	-0.25782	0.00014871	0.040901	Gabrg3	gamma-aminobutyric_acid_(GABA)_A_receptor_subunit_gamma_3
Hippocampus	Female	ENSMUSG00000055296	4224.55	5364.68	-0.30136	2.2854e-05	0.016454	Tmem245	transmembrane_protein_245
Hippocampus	Female	ENSMUSG00000057594	859.375	1103.47	-0.30153	0.00014917	0.040901	Arl16	ADP-ribosylation_factor-like_16
Hippocampus	Female	ENSMUSG00000060240	12227.8	11049.3	0.1428	1.6015e-05	0.012376	Cend1	cell_cycle_exit_and_neuronal_differentiation_1
Hippocampus	Female	ENSMUSG00000061111	2088.09	1808.82	0.19756	1.3367e-05	0.011209	Fam195b	family_with_sequence_similarity_195_member_B
Hippocampus	Female	ENSMUSG00000061859	2308.35	1333.08	0.40628	0.00014683	0.040901	Inadl	InaD-like_(Drosophila)
Hippocampus	Female	ENSMUSG00000066438	793.255	462.304	0.44524	2.6339e-05	0.016454	Plekhd1	pleckstrin_homology_domain_containing_family_D_(with_coiled-coil_domains)_member_1
Hippocampus	Female	ENSMUSG00000074695	36.6935	5.75295	0.28433	6.7702e-05	0.02685	Il22	interleukin_22
Hippocampus	Female	ENSMUSG00000082127	108.56	230.184	-0.63193	2.1418e-09	3.6411e-05	Gm13577	predicted_gene_13577
Hippocampus	Female	ENSMUSG00000083104	15.2921	28.7997	-0.39293	0.00021806	0.045766	Gm12917	predicted_gene_12917
Hippocampus	Female	ENSMUSG00000085336	16.7801	37.6235	-0.37861	0.00016818	0.042297	Gm11732	predicted_gene_11732
Hippocampus	Female	ENSMUSG00000086363	433.969	588.327	-0.37216	1.628e-06	0.0033933	A330102I10Rik	RIKEN_cDNA_A330102I10_gene
Hippocampus	Female	ENSMUSG00000089682	6377.44	5878.28	0.11564	2.4829e-05	0.016454	Bcl2l2	BCL2-like_2
Hippocampus	Female	ENSMUSG00000089707	72.3063	108.044	-0.37817	0.00021172	0.04499	Slain1os	SLAIN_motif_family_member_1_opposite_strand
Hippocampus	Female	ENSMUSG00000092009	43.301	108.852	-0.40723	4.2006e-05	0.020403	Myh15	myosin_heavy_chain_15
Hippocampus	Female	ENSMUSG00000097184	29.4033	60.0868	-0.38712	0.00019928	0.044802	4632428C04Rik	RIKEN_cDNA_4632428C04_gene
Hippocampus	Female	ENSMUSG00000097311	264.728	377.793	-0.3626	0.00020397	0.044904	Gm26871	predicted_gene_26871
Hippocampus	Male	None
Hypothalamus	Female	ENSMUSG00000000214	2561.05	1367.86	0.50655	2.6913e-08	0.00025121	Th	tyrosine_hydroxylase
Hypothalamus	Female	ENSMUSG00000000739	116.026	16.3713	0.26409	6.2221e-06	0.012626	Sult5a1	sulfotransferase_family_5A_member_1
Hypothalamus	Female	ENSMUSG00000001482	3249.19	2825.82	0.19082	4.2659e-06	0.012162	Def8	differentially_expressed_in_FDCP_8
Hypothalamus	Female	ENSMUSG00000020182	2858.97	1730.56	0.467	1.0454e-07	0.00041725	Ddc	dopa_decarboxylase
Hypothalamus	Female	ENSMUSG00000020256	500.279	652.701	-0.3026	5.543e-05	0.045343	Aldh1l2	aldehyde_dehydrogenase_1_family_member_L2
Hypothalamus	Female	ENSMUSG00000020614	683.761	563.765	0.24284	7.3323e-05	0.045728	Fam20a	family_with_sequence_similarity_20_member_A
Hypothalamus	Female	ENSMUSG00000020758	1243.96	831.135	0.47253	3.9275e-11	7.8382e-07	Itgb4	integrin_beta_4
Hypothalamus	Female	ENSMUSG00000022132	1049.13	899.741	0.20252	6.1799e-05	0.045343	Cldn10	claudin_10
Hypothalamus	Female	ENSMUSG00000022639	175.351	341.421	-0.36233	4.7689e-05	0.045343	5330426P16Rik	RIKEN_cDNA_5330426P16_gene
Hypothalamus	Female	ENSMUSG00000022678	1053.65	876.524	0.23326	7.8908e-05	0.046317	Nde1	nuclear_distribution_gene_E_homolog_1_(A_nidulans)
Hypothalamus	Female	ENSMUSG00000022808	1724.91	2044.84	-0.22026	6.3475e-05	0.045343	Snx4	sorting_nexin_4
Hypothalamus	Female	ENSMUSG00000025094	2144.79	1063.15	0.37465	2.4717e-05	0.032885	Slc18a2	solute_carrier_family_18_(vesicular_monoamine)_member_2
Hypothalamus	Female	ENSMUSG00000025229	33.9836	11.6907	0.29687	6.1513e-05	0.045343	Pitx3	paired-like_homeodomain_transcription_factor_3
Hypothalamus	Female	ENSMUSG00000026656	128.971	73.4639	0.36075	7.6437e-05	0.046226	Fcgr2b	Fc_receptor_IgG_low_affinity_IIb
Hypothalamus	Female	ENSMUSG00000030088	3088.73	2635.58	0.21055	2.8063e-05	0.035004	Aldh1l1	aldehyde_dehydrogenase_1_family_member_L1
Hypothalamus	Female	ENSMUSG00000031491	409.894	99.1973	0.24608	8.1405e-05	0.046417	Chrna6	cholinergic_receptor_nicotinic_alpha_polypeptide_6
Hypothalamus	Female	ENSMUSG00000031492	352.696	86.0441	0.25841	5.1395e-05	0.045343	Chrnb3	cholinergic_receptor_nicotinic_beta_polypeptide_3
Hypothalamus	Female	ENSMUSG00000032281	8585.62	7418.02	0.19491	5.7111e-05	0.045343	Acsbg1	acyl-CoA_synthetase_bubblegum_family_member_1
Hypothalamus	Female	ENSMUSG00000033059	15465.4	13900.8	0.1473	6.8536e-05	0.045728	Pygb	brain_glycogen_phosphorylase
Hypothalamus	Female	ENSMUSG00000034189	3758.4	3219.52	0.20603	2.0943e-05	0.031538	Hsdl1	hydroxysteroid_dehydrogenase_like_1
Hypothalamus	Female	ENSMUSG00000038526	713.019	604.613	0.21375	8.3802e-05	0.046456	Car14	carbonic_anhydrase_14
Hypothalamus	Female	ENSMUSG00000039095	128.383	69.6026	0.4064	9.0508e-06	0.016421	En2	engrailed_2
Hypothalamus	Female	ENSMUSG00000039850	1658.65	2315.2	-0.38836	7.8405e-08	0.00039118	Endov	endonuclease_V
Hypothalamus	Female	ENSMUSG00000042225	275.494	342.702	-0.27063	3.8123e-05	0.042268	Ammecr1	Alport_syndrome_mental_retardation_midface_hypoplasia_and_elliptocytosis_chromosomal_region_gene_1
Hypothalamus	Female	ENSMUSG00000042638	75.0449	26.9342	0.4005	1.2657e-06	0.0042099	Gucy2c	guanylate_cyclase_2c
Hypothalamus	Female	ENSMUSG00000044681	75.0281	30.232	0.37981	6.3267e-06	0.012626	Cnpy1	canopy_1_homolog_(zebrafish)
Hypothalamus	Female	ENSMUSG00000045246	370.192	115.939	0.27828	7.1197e-05	0.045728	Kcng4	potassium_voltage-gated_channel_subfamily_G_member_4
Hypothalamus	Female	ENSMUSG00000046341	508.84	336.51	0.36918	3.4523e-05	0.040528	Gm11223	predicted_gene_11223
Hypothalamus	Female	ENSMUSG00000048349	38.1345	9.70046	0.26911	4.302e-05	0.045187	Pou4f1	POU_domain_class_4_transcription_factor_1
Hypothalamus	Female	ENSMUSG00000050953	11899.4	10448.9	0.17633	5.0207e-05	0.045343	Gja1	gap_junction_protein_alpha_1
Hypothalamus	Female	ENSMUSG00000055447	10336.6	11093.1	-0.10018	1.8041e-05	0.030003	Cd47	CD47_antigen_(Rh-related_antigen_integrin-associated_signal_transducer)
Hypothalamus	Female	ENSMUSG00000057286	316.497	231.238	0.32835	6.3617e-05	0.045343	St6galnac2	ST6_(alpha-N-acetyl-neuraminyl-23-beta-galactosyl-13)-N-acetylgalactosaminide_alpha-26-sialyltransferase_2
Hypothalamus	Female	ENSMUSG00000061740	2695.7	1654.83	0.38737	2.2124e-05	0.031538	Cyp2d22	cytochrome_P450_family_2_subfamily_d_polypeptide_22
Hypothalamus	Female	ENSMUSG00000063171	728.389	450.702	0.41094	5.1799e-06	0.012626	Rps4l	ribosomal_protein_S4-like
Hypothalamus	Female	ENSMUSG00000085666	125.573	0.708634	0.16711	7.0096e-05	0.045728	Gm9855	predicted_pseudogene_9855
Hypothalamus	Female	ENSMUSG00000094840	143.711	213.696	-0.34936	9.0838e-05	0.048996	A630081J09Rik	RIKEN_cDNA_A630081J09_gene
Hypothalamus	Female	ENSMUSG00000097184	60.6077	123.472	-0.50493	3.7763e-08	0.00025121	4632428C04Rik	RIKEN_cDNA_4632428C04_gene
Hypothalamus	Male	ENSMUSG00000083240	33.11	6.6159	0.29429	1.08049e-07	0.00301705	Gm13453	predicted_gene_13453

## Sheet: Table S3
Table S3. Statistically significant GO (Gene Ontology) terms . Abbeviations for ontology categories: BP - Biological Processes; CC - Cellular Component; MF - Molecular Function
Tissue	Sex	Status in mice with small vs large social network size	Category	ID	Description	GeneRatio	BgRatio	pvalue	padj	Genes	Count
Cortex	Female	UP	None
Cortex	Female	DOWN	None
Cortex	Male	UP	BP	GO:0009048	dosage compensation by inactivation of X chromosome	1/1	16/20349	0.000786279	0.00319426	Xist	1
Cortex	Male	UP	BP	GO:0007549	dosage compensation	1/1	18/20349	0.000884564	0.00319426	Xist	1
Cortex	Male	UP	BP	GO:0060712	spongiotrophoblast layer development	1/1	18/20349	0.000884564	0.00319426	Xist	1
Cortex	Male	UP	BP	GO:0006349	regulation of gene expression by genetic imprinting	1/1	20/20349	0.000982849	0.00319426	Xist	1
Cortex	Male	UP	BP	GO:0060706	cell differentiation involved in embryonic placenta development	1/1	33/20349	0.0016217	0.00383311	Xist	1
Cortex	Male	UP	BP	GO:0071514	genetic imprinting	1/1	36/20349	0.00176913	0.00383311	Xist	1
Cortex	Male	UP	BP	GO:0001892	embryonic placenta development	1/1	113/20349	0.0055531	0.0103129	Xist	1
Cortex	Male	UP	BP	GO:0001890	placenta development	1/1	165/20349	0.00810851	0.0131763	Xist	1
Cortex	Male	UP	BP	GO:0040029	regulation of gene expression, epigenetic	1/1	222/20349	0.0109096	0.0157584	Xist	1
Cortex	Male	UP	BP	GO:0001701	in utero embryonic development	1/1	433/20349	0.0212787	0.0230478	Xist	1
Cortex	Male	UP	BP	GO:0048608	reproductive structure development	1/1	435/20349	0.021377	0.0230478	Xist	1
Cortex	Male	UP	BP	GO:0061458	reproductive system development	1/1	438/20349	0.0215244	0.0230478	Xist	1
Cortex	Male	UP	BP	GO:0048568	embryonic organ development	1/1	469/20349	0.0230478	0.0230478	Xist	1
Cortex	Male	UP	CC	GO:0000803	sex chromosome	1/1	38/20585	0.001846	0.001846	Xist	1
Cortex	Male	UP	MF	GO:0043021	ribonucleoprotein complex binding	1/1	133/20291	0.00655463	0.00655463	Xist	1
Cortex	Male	DOWN	None
Hippocampus	Female	UP	CC	GO:0005578	proteinaceous extracellular matrix	6/49	348/20585	0.000169395	0.0199886	Wnt3/Itgb4/Dmp1/Gpc2/Prelp/Emilin3	6
Hippocampus	Female	DOWN	MF	GO:0005245	voltage-gated calcium channel activity	2/27	42/20291	0.00142068	0.0464517	Itgav/Cacna2d1	2
Hippocampus	Female	DOWN	MF	GO:0140097	catalytic activity, acting on DNA	3/27	176/20291	0.00160994	0.0464517	Tdg/Endov/Alkbh3	3
Hippocampus	Female	DOWN	MF	GO:0005216	ion channel activity	4/27	399/20291	0.00180644	0.0464517	Itgav/Slc26a8/Cacna2d1/Gabrg3	4
Hippocampus	Female	DOWN	MF	GO:0022838	substrate-specific channel activity	4/27	409/20291	0.00197717	0.0464517	Itgav/Slc26a8/Cacna2d1/Gabrg3	4
Hippocampus	Female	DOWN	MF	GO:0015267	channel activity	4/27	439/20291	0.00255635	0.0464517	Itgav/Slc26a8/Cacna2d1/Gabrg3	4
Hippocampus	Female	DOWN	MF	GO:0022803	passive transmembrane transporter activity	4/27	439/20291	0.00255635	0.0464517	Itgav/Slc26a8/Cacna2d1/Gabrg3	4
Hippocampus	Female	DOWN	MF	GO:0005080	protein kinase C binding	2/27	57/20291	0.0026013	0.0464517	Itgav/Tdg	2
Hippocampus	Male	UP	None
Hippocampus	Male	DOWN	None
Hytpothalamus	Female	UP	BP	GO:0042416	dopamine biosynthetic process	3/26	15/20349	8.33971e-07	0.000591285	Th/Ddc/Cyp2d22	3
Hytpothalamus	Female	UP	BP	GO:0009713	catechol-containing compound biosynthetic process	3/26	26/20349	4.7213e-06	0.0011158	Th/Ddc/Cyp2d22	3
Hytpothalamus	Female	UP	BP	GO:0042423	catecholamine biosynthetic process	3/26	26/20349	4.7213e-06	0.0011158	Th/Ddc/Cyp2d22	3
Hytpothalamus	Female	UP	BP	GO:0015837	amine transport	4/26	103/20349	8.49449e-06	0.00150565	Th/Ddc/Slc18a2/Chrna6	4
Hytpothalamus	Female	UP	BP	GO:0042417	dopamine metabolic process	3/26	41/20349	1.91128e-05	0.00271019	Th/Ddc/Cyp2d22	3
Hytpothalamus	Female	UP	BP	GO:0046189	phenol-containing compound biosynthetic process	3/26	47/20349	2.89251e-05	0.00341798	Th/Ddc/Cyp2d22	3
Hytpothalamus	Female	UP	BP	GO:0006584	catecholamine metabolic process	3/26	57/20349	5.17549e-05	0.00458678	Th/Ddc/Cyp2d22	3
Hytpothalamus	Female	UP	BP	GO:0009712	catechol-containing compound metabolic process	3/26	57/20349	5.17549e-05	0.00458678	Th/Ddc/Cyp2d22	3
Hytpothalamus	Female	UP	BP	GO:0042428	serotonin metabolic process	2/26	15/20349	0.000163154	0.0128529	Ddc/Cyp2d22	2
Hytpothalamus	Female	UP	BP	GO:1901160	primary amino compound metabolic process	2/26	16/20349	0.000186315	0.0132098	Ddc/Cyp2d22	2
Hytpothalamus	Female	UP	BP	GO:0018958	phenol-containing compound metabolic process	3/26	102/20349	0.000292344	0.0188429	Th/Ddc/Cyp2d22	3
Hytpothalamus	Female	UP	BP	GO:0009636	response to toxic substance	3/26	107/20349	0.000336521	0.0194686	Ddc/Slc18a2/Gucy2c	3
Hytpothalamus	Female	UP	BP	GO:0097186	amelogenesis	2/26	22/20349	0.00035697	0.0194686	Fam20a/Itgb4	2
Hytpothalamus	Female	UP	BP	GO:0042430	indole-containing compound metabolic process	2/26	24/20349	0.00042584	0.0208685	Ddc/Cyp2d22	2
Hytpothalamus	Female	UP	BP	GO:0009072	aromatic amino acid family metabolic process	2/26	25/20349	0.000462506	0.0208685	Th/Cyp2d22	2
Hytpothalamus	Female	UP	BP	GO:0099504	synaptic vesicle cycle	3/26	120/20349	0.000470939	0.0208685	Th/Ddc/Slc18a2	3
Hytpothalamus	Female	UP	BP	GO:0007274	neuromuscular synaptic transmission	2/26	32/20349	0.000760484	0.0299546	Chrna6/Chrnb3	2
Hytpothalamus	Female	UP	BP	GO:0035094	response to nicotine	2/26	32/20349	0.000760484	0.0299546	Chrna6/Chrnb3	2
Hytpothalamus	Female	UP	BP	GO:1901214	regulation of neuron death	4/26	340/20349	0.000855965	0.031941	Pitx3/Fcgr2b/En2/Pou4f1	4
Hytpothalamus	Female	UP	BP	GO:0030902	hindbrain development	3/26	155/20349	0.000990917	0.0340824	Fcgr2b/En2/Pou4f1	3
Hytpothalamus	Female	UP	BP	GO:0097164	ammonium ion metabolic process	3/26	156/20349	0.00100949	0.0340824	Th/Ddc/Cyp2d22	3
Hytpothalamus	Female	UP	BP	GO:0007271	synaptic transmission, cholinergic	2/26	38/20349	0.0010728	0.0345734	Chrna6/Chrnb3	2
Hytpothalamus	Female	UP	BP	GO:0071542	dopaminergic neuron differentiation	2/26	40/20349	0.00118844	0.0363624	Pitx3/En2	2
Hytpothalamus	Female	UP	BP	GO:0070997	neuron death	4/26	375/20349	0.00123088	0.0363624	Pitx3/Fcgr2b/En2/Pou4f1	4
Hytpothalamus	Female	UP	BP	GO:0006836	neurotransmitter transport	3/26	175/20349	0.00140534	0.0398555	Th/Ddc/Slc18a2	3
Hytpothalamus	Female	UP	CC	GO:0005892	acetylcholine-gated channel complex	2/26	17/20585	0.000206209	0.0208271	Chrna6/Chrnb3	2
Hytpothalamus	Female	UP	CC	GO:0098802	plasma membrane receptor complex	3/26	170/20585	0.00125115	0.0457807	Itgb4/Chrna6/Chrnb3	3
Hytpothalamus	Female	UP	CC	GO:0008021	synaptic vesicle	3/26	175/20585	0.00135982	0.0457807	Th/Ddc/Slc18a2	3
Hytpothalamus	Female	UP	CC	GO:0070382	exocytic vesicle	3/26	194/20585	0.00182648	0.0461185	Th/Ddc/Slc18a2	3
Hytpothalamus	Female	UP	MF	GO:0008144	drug binding	4/26	128/20291	2.02814e-05	0.00263658	Slc18a2/Chrna6/Chrnb3/Pygb	4
Hytpothalamus	Female	UP	MF	GO:0070405	ammonium ion binding	3/26	76/20291	0.000123391	0.00583371	Th/Chrna6/Chrnb3	3
Hytpothalamus	Female	UP	MF	GO:0022848	acetylcholine-gated cation-selective channel activity	2/26	16/20291	0.000187376	0.00583371	Chrna6/Chrnb3	2
Hytpothalamus	Female	UP	MF	GO:0042166	acetylcholine binding	2/26	17/20291	0.000212192	0.00583371	Chrna6/Chrnb3	2
Hytpothalamus	Female	UP	MF	GO:1904315	transmitter-gated ion channel activity involved in regulation of postsynaptic membrane potential	2/26	19/20291	0.00026638	0.00583371	Chrna6/Chrnb3	2
Hytpothalamus	Female	UP	MF	GO:0099529	neurotransmitter receptor activity involved in regulation of postsynaptic membrane potential	2/26	20/20291	0.000295745	0.00583371	Chrna6/Chrnb3	2
Hytpothalamus	Female	UP	MF	GO:0015464	acetylcholine receptor activity	2/26	22/20291	0.000358998	0.00583371	Chrna6/Chrnb3	2
Hytpothalamus	Female	UP	MF	GO:0098960	postsynaptic neurotransmitter receptor activity	2/26	22/20291	0.000358998	0.00583371	Chrna6/Chrnb3	2
Hytpothalamus	Female	UP	MF	GO:0042165	neurotransmitter binding	2/26	27/20291	0.000543345	0.00784832	Chrna6/Chrnb3	2
Hytpothalamus	Female	UP	MF	GO:0016829	lyase activity	3/26	172/20291	0.00134823	0.0167852	Ddc/Car14/Gucy2c	3
Hytpothalamus	Female	UP	MF	GO:0022824	transmitter-gated ion channel activity	2/26	46/20291	0.00157839	0.0167852	Chrna6/Chrnb3	2
Hytpothalamus	Female	UP	MF	GO:0022835	transmitter-gated channel activity	2/26	46/20291	0.00157839	0.0167852	Chrna6/Chrnb3	2
Hytpothalamus	Female	UP	MF	GO:0005231	excitatory extracellular ligand-gated ion channel activity	2/26	48/20291	0.00171751	0.0167852	Chrna6/Chrnb3	2
Hytpothalamus	Female	UP	MF	GO:0030170	pyridoxal phosphate binding	2/26	50/20291	0.00186227	0.0167852	Ddc/Pygb	2
Hytpothalamus	Female	UP	MF	GO:0070279	vitamin B6 binding	2/26	51/20291	0.00193675	0.0167852	Ddc/Pygb	2
Hytpothalamus	Female	UP	MF	GO:0015267	channel activity	4/26	439/20291	0.00221503	0.0169385	Chrna6/Chrnb3/Kcng4/Gja1	4
Hytpothalamus	Female	UP	MF	GO:0022803	passive transmembrane transporter activity	4/26	439/20291	0.00221503	0.0169385	Chrna6/Chrnb3/Kcng4/Gja1	4
Hytpothalamus	Female	UP	MF	GO:0005230	extracellular ligand-gated ion channel activity	2/26	69/20291	0.00351356	0.0240402	Chrna6/Chrnb3	2
Hytpothalamus	Female	UP	MF	GO:0016597	amino acid binding	2/26	69/20291	0.00351356	0.0240402	Th/Ddc	2
Hytpothalamus	Female	UP	MF	GO:0099094	ligand-gated cation channel activity	2/26	75/20291	0.00413653	0.0268874	Chrna6/Chrnb3	2
Hytpothalamus	Female	UP	MF	GO:0048037	cofactor binding	3/26	273/20291	0.00498127	0.0308364	Th/Ddc/Pygb	3
Hytpothalamus	Female	UP	MF	GO:0005261	cation channel activity	3/26	301/20291	0.00652699	0.0369952	Chrna6/Chrnb3/Kcng4	3
Hytpothalamus	Female	UP	MF	GO:0030594	neurotransmitter receptor activity	2/26	95/20291	0.00655205	0.0369952	Chrna6/Chrnb3	2
Hytpothalamus	Female	UP	MF	GO:0022836	gated channel activity	3/26	306/20291	0.00682988	0.0369952	Chrna6/Chrnb3/Kcng4	3
Hytpothalamus	Female	DOWN	BP	GO:0050729	positive regulation of inflammatory response	2/6	104/20349	0.0003829	0.0362037	Snx4/Cd47	2
Hytpothalamus	Female	DOWN	BP	GO:0032103	positive regulation of response to external stimulus	2/6	268/20349	0.00250317	0.0362037	Snx4/Cd47	2
Hytpothalamus	Female	DOWN	BP	GO:0050727	regulation of inflammatory response	2/6	276/20349	0.00265233	0.0362037	Snx4/Cd47	2
Hytpothalamus	Female	DOWN	BP	GO:0002696	positive regulation of leukocyte activation	2/6	279/20349	0.00270934	0.0362037	Snx4/Cd47	2
Hytpothalamus	Female	DOWN	BP	GO:0031349	positive regulation of defense response	2/6	292/20349	0.0029631	0.0362037	Snx4/Cd47	2
Hytpothalamus	Female	DOWN	BP	GO:0050867	positive regulation of cell activation	2/6	293/20349	0.00298307	0.0362037	Snx4/Cd47	2
Hytpothalamus	Female	DOWN	BP	GO:0043649	dicarboxylic acid catabolic process	1/6	12/20349	0.00353348	0.0362037	Aldh1l2	1
Hytpothalamus	Female	DOWN	BP	GO:0001821	histamine secretion	1/6	13/20349	0.00382746	0.0362037	Snx4	1
Hytpothalamus	Female	DOWN	BP	GO:0009109	coenzyme catabolic process	1/6	14/20349	0.00412138	0.0362037	Aldh1l2	1
Hytpothalamus	Female	DOWN	BP	GO:0051608	histamine transport	1/6	15/20349	0.00441522	0.0362037	Snx4	1
Hytpothalamus	Female	DOWN	BP	GO:0042219	cellular modified amino acid catabolic process	1/6	17/20349	0.00500269	0.0362037	Aldh1l2	1
Hytpothalamus	Female	DOWN	BP	GO:0033008	positive regulation of mast cell activation involved in immune response	1/6	18/20349	0.00529631	0.0362037	Snx4	1
Hytpothalamus	Female	DOWN	BP	GO:0043306	positive regulation of mast cell degranulation	1/6	18/20349	0.00529631	0.0362037	Snx4	1
Hytpothalamus	Female	DOWN	BP	GO:0051187	cofactor catabolic process	1/6	19/20349	0.00558987	0.0362037	Aldh1l2	1
Hytpothalamus	Female	DOWN	BP	GO:0046653	tetrahydrofolate metabolic process	1/6	20/20349	0.00588335	0.0362037	Aldh1l2	1
Hytpothalamus	Female	DOWN	BP	GO:0045117	azole transport	1/6	23/20349	0.00676335	0.0362037	Snx4	1
Hytpothalamus	Female	DOWN	BP	GO:0033005	positive regulation of mast cell activation	1/6	24/20349	0.00705655	0.0362037	Snx4	1
Hytpothalamus	Female	DOWN	BP	GO:0002694	regulation of leukocyte activation	2/6	462/20349	0.00726211	0.0362037	Snx4/Cd47	2
Hytpothalamus	Female	DOWN	BP	GO:0006760	folic acid-containing compound metabolic process	1/6	25/20349	0.00734967	0.0362037	Aldh1l2	1
Hytpothalamus	Female	DOWN	BP	GO:0043302	positive regulation of leukocyte degranulation	1/6	26/20349	0.00764271	0.0362037	Snx4	1
Hytpothalamus	Female	DOWN	BP	GO:0060627	regulation of vesicle-mediated transport	2/6	478/20349	0.00775794	0.0362037	Snx4/Cd47	2
Hytpothalamus	Female	DOWN	BP	GO:0002888	positive regulation of myeloid leukocyte mediated immunity	1/6	30/20349	0.00881418	0.036846	Snx4	1
Hytpothalamus	Female	DOWN	BP	GO:0042558	pteridine-containing compound metabolic process	1/6	31/20349	0.00910687	0.036846	Aldh1l2	1
Hytpothalamus	Female	DOWN	BP	GO:0033006	regulation of mast cell activation involved in immune response	1/6	32/20349	0.00939949	0.036846	Snx4	1
Hytpothalamus	Female	DOWN	BP	GO:0043304	regulation of mast cell degranulation	1/6	32/20349	0.00939949	0.036846	Snx4	1
Hytpothalamus	Female	DOWN	BP	GO:0006730	one-carbon metabolic process	1/6	34/20349	0.0099845	0.0376339	Aldh1l2	1
Hytpothalamus	Female	DOWN	BP	GO:0032456	endocytic recycling	1/6	36/20349	0.0105692	0.0383624	Snx4	1
Hytpothalamus	Female	DOWN	BP	GO:0033003	regulation of mast cell activation	1/6	44/20349	0.0129053	0.0413087	Snx4	1
Hytpothalamus	Female	DOWN	BP	GO:0002279	mast cell activation involved in immune response	1/6	45/20349	0.0131969	0.0413087	Snx4	1
Hytpothalamus	Female	DOWN	BP	GO:0043300	regulation of leukocyte degranulation	1/6	45/20349	0.0131969	0.0413087	Snx4	1
Hytpothalamus	Female	DOWN	BP	GO:0043303	mast cell degranulation	1/6	45/20349	0.0131969	0.0413087	Snx4	1
Hytpothalamus	Female	DOWN	BP	GO:0002448	mast cell mediated immunity	1/6	46/20349	0.0134885	0.0413087	Snx4	1
Hytpothalamus	Female	DOWN	BP	GO:0002886	regulation of myeloid leukocyte mediated immunity	1/6	49/20349	0.0143629	0.0426536	Snx4	1
Hytpothalamus	Female	DOWN	BP	GO:1903307	positive regulation of regulated secretory pathway	1/6	52/20349	0.0152367	0.0439175	Snx4	1
Hytpothalamus	Female	DOWN	BP	GO:0050766	positive regulation of phagocytosis	1/6	57/20349	0.0166915	0.0467362	Cd47	1
Hytpothalamus	Female	DOWN	BP	GO:0002532	production of molecular mediator involved in inflammatory response	1/6	60/20349	0.0175635	0.0478118	Snx4	1
Hytpothalamus	Female	DOWN	BP	GO:0045576	mast cell activation	1/6	63/20349	0.0184349	0.0488276	Snx4	1
Hytpothalamus	Female	DOWN	BP	GO:0043299	leukocyte degranulation	1/6	65/20349	0.0190155	0.0490399	Snx4	1
Hytpothalamus	Female	DOWN	BP	GO:0032418	lysosome localization	1/6	67/20349	0.0195958	0.0492406	Snx4	1
Hytpothalamus	Female	DOWN	CC	GO:0005868	cytoplasmic dynein complex	1/6	27/20585	0.007845	0.0398158	Snx4	1
Hytpothalamus	Female	DOWN	CC	GO:0031901	early endosome membrane	1/6	41/20585	0.0118925	0.0398158	Snx4	1
Hytpothalamus	Female	DOWN	CC	GO:0031201	SNARE complex	1/6	47/20585	0.013623	0.0398158	Snx4	1
Hytpothalamus	Female	DOWN	CC	GO:0030286	dynein complex	1/6	55/20585	0.0159263	0.0398158	Snx4	1
Hytpothalamus	Female	DOWN	MF	GO:0016888	endodeoxyribonuclease activity, producing 5'-phosphomonoesters	1/6	10/20291	0.0029537	0.0289536	Endov	1
Hytpothalamus	Female	DOWN	MF	GO:0016646	oxidoreductase activity, acting on the CH-NH group of donors, NAD or NADP as acceptor	1/6	17/20291	0.00501696	0.0289536	Aldh1l2	1
Hytpothalamus	Female	DOWN	MF	GO:0004029	aldehyde dehydrogenase (NAD) activity	1/6	18/20291	0.00531142	0.0289536	Aldh1l2	1
Hytpothalamus	Female	DOWN	MF	GO:0016891	endoribonuclease activity, producing 5'-phosphomonoesters	1/6	25/20291	0.00737061	0.0289536	Endov	1
Hytpothalamus	Female	DOWN	MF	GO:0016645	oxidoreductase activity, acting on the CH-NH group of donors	1/6	27/20291	0.0079583	0.0289536	Aldh1l2	1
Hytpothalamus	Female	DOWN	MF	GO:0016893	endonuclease activity, active with either ribo- or deoxyribonucleic acids and producing 5'-phosphomonoesters	1/6	32/20291	0.00942625	0.0289536	Endov	1
Hytpothalamus	Female	DOWN	MF	GO:0005154	epidermal growth factor receptor binding	1/6	35/20291	0.0103062	0.0289536	Snx4	1
Hytpothalamus	Female	DOWN	MF	GO:0005158	insulin receptor binding	1/6	35/20291	0.0103062	0.0289536	Snx4	1
Hytpothalamus	Female	DOWN	MF	GO:0004520	endodeoxyribonuclease activity	1/6	40/20291	0.0117712	0.0289536	Endov	1
Hytpothalamus	Female	DOWN	MF	GO:0016620	oxidoreductase activity, acting on the aldehyde or oxo group of donors, NAD or NADP as acceptor	1/6	41/20291	0.012064	0.0289536	Aldh1l2	1
Hytpothalamus	Female	DOWN	MF	GO:0004521	endoribonuclease activity	1/6	50/20291	0.0146959	0.0305599	Endov	1
Hytpothalamus	Female	DOWN	MF	GO:0016903	oxidoreductase activity, acting on the aldehyde or oxo group of donors	1/6	52/20291	0.01528	0.0305599	Aldh1l2	1
Hytpothalamus	Female	DOWN	MF	GO:0004536	deoxyribonuclease activity	1/6	61/20291	0.0179047	0.0330549	Endov	1
Hytpothalamus	Female	DOWN	MF	GO:0003727	single-stranded RNA binding	1/6	84/20291	0.0245859	0.0421473	Endov	1
Hytpothalamus	Female	DOWN	MF	GO:0004540	ribonuclease activity	1/6	98/20291	0.0286342	0.0458147	Endov	1
Hytpothalamus	Male	UP	None
Hytpothalamus	Male	DOWN	None

## Sheet: Table S4
Table S4. Two-way ANOVA table for test of differences in number of DAPI-positive nuclei in the prefrontal cortex of mice
	Df	Sum Sq	Mean Sq	F-value	P-value
sex	1	73	73.4	0.203	0.656
social	1	726	726	2.01	0.169
sex:social	1	72	72.4	0.2	0.658
Residuals	25	9030	361.2	-	-

## Sheet: Figure S1
Figure S1. Social network size as a function of (A) total length of stay in nest boxes and (B) number of times entering/exiting nest boxes.
Each point represents a different animal; the line represents a smooth curve computed by loess.

## Sheet: Figure S2
Figure S2. Body mass of sampled animals.
The middle band within the box and whiskers plots represents the median, the bottom and top of the box represent the first and third quartiles and the whiskers denote the 95% confidence interval of the data
